# Supplementary material for: Jurymen Seldom Rule Against a Person That They Like: The Relationship Between Emotions Towards a Defendant, the Understanding of Case Facts, and Juror Judgments in Civil Trials
Source: Behav Sci (Basel). 2025 Jul 16;15(7):965. doi: 10.3390/bs15070965 (PMC12292101; doi:10.3390/bs15070965)
Supplement: Supplementary file 1 [file behavsci-15-00965-s001.zip]

Archive with 1 entries (1 files):
- behavsci-3696627-supplementary.pdf
